# Supplementary material for: CmDOF18 positively regulates salinity tolerance in Chrysanthemum morifolium by activating the oxidoreductase system
Source: BMC Plant Biol. 2024 Apr 1;24:232. doi: 10.1186/s12870-024-04914-y (PMC10985857; doi:10.1186/s12870-024-04914-y)
Supplement: Supplementary file 2 — Supplementary Material 2 [file 12870_2024_4914_MOESM2_ESM.xlsx]

## Sheet: Sheet1
Table S1 Primer names and sequences used in this study
Gene name	Primer 5´→3´
CmDOF18-F	TATAAGAAATGCAAGATATACATTCTATAGG
CmDOF18-R	GTTAACGAAGATAATCAAGCTCATGT
CmDOF18-RT-F	CTACAACAGTGGCTTCAGCTTCTACATC
CmDOF18-RT-R	AGGGTCTGGTGACATAAATTGAGTATCG
CmEF1α-F	TTTTGGTATCTGGTCCTGGAG
CmEF1α-R	CCATTCAAGCGACAGACTCA
CmDOF18-BD-F	GGAATTCATGCAAGATATACATTCTATAGG
CmDOF18-BD-R	CGGGATCCACGAAGATAATCAAGCTCATGT
CmDOF18-GATE-F	TTCAGTCGACATGCAAGATATACATTCTATAGG
CmDOF18-GATE-R	GAGTGCGGCCGCGAACGAAGATAATCAAGCTCATGT
CmCYP71A1-F	AAGCTCAACTTTCCTCCCGG
CmCYP71A1-R	GCAAAGTTGGCGTCCATTGT
CmCYP1-F	TACGGCTTGGTTTTCGTCGA
CmCYP1-R	GGAAGTGACCAGCTTTCGGA
CmCYP2-F	GGGTTTGACTTGTCAACGCC
CmCYP2-R	AGGGGTTTGACCTTTGGCAA
CmCYP3-F	GGACATTGGAGGGCATGTGA
CmCYP3-R	GGTTTCACGACCTTTGCCAC
CmADH1-F	CAGGGATTGCTGATGAGCCA
CmADH1-R	ACGTGCTGCATGTTTGGTTC
CmLOX1-F	TGGAGTCTCTTCGTGGCAAC
CmLOX1-R	ACCGCCTAGGGTAAGGATGT
