# Supplementary material for: CmDOF18 positively regulates salinity tolerance in Chrysanthemum morifolium by activating the oxidoreductase system
Source: BMC Plant Biol. 2024 Apr 1;24:232. doi: 10.1186/s12870-024-04914-y (PMC10985857; doi:10.1186/s12870-024-04914-y)
Supplement: Supplementary file 3 — Supplementary Material 3 [file 12870_2024_4914_MOESM3_ESM.xlsx]

## Sheet: WT vs OE
Table S2 GO biological process terminology with significant enrichment of 4985 common differentially expressed genes shared in the pairwise comparisons of WT vs OE
GO ID	description	gene number (ratio)
GO:0008152	metabolic process	1432(43.55%)
GO:0009987	cellular process	1228(37.35%)
GO:0044699	single-organism process	921(28.01%)
GO:0065007	biological regulation	441(13.41%)
GO:0051179	localization	292(8.88%)
GO:0050896	response to stimulus	313(9.52%)
GO:0071840	cellular component organization or biogenesis	185(5.63%)
GO:0032502	developmental process	73(2.22%)
GO:0023052	signaling	62(1.89%)
GO:0032501	multicellular organismal process	58(1.76%)
GO:0000003	reproduction	44(1.34%)
GO:0022414	reproductive process	44(1.34%)
GO:0051704	multi-organism process	43(1.31%)
GO:0098754	detoxification	61(1.86%)
GO:0002376	immune system process	4(0.12%)
GO:0040007	growth	6(0.18%)
GO:0040011	locomotion	6(0.18%)
GO:0048511	rhythmic process	3(0.09%)
GO:0007610	behavior	4(0.12%)
GO:0001906	cell killing	1(0.03%)
GO:0016020	membrane	937(28.50%)
GO:0005623	cell	976(29.68%)
GO:0044464	cell part	975(29.65%)
GO:0044425	membrane part	802(24.39%)
GO:0043226	organelle	754(22.93%)
GO:0032991	macromolecular complex	304(9.25%)
GO:0044422	organelle part	248(7.54%)
GO:0005576	extracellular region	98(2.98%)
GO:0031974	membrane-enclosed lumen	36(1.09%)
GO:0044215	other organism	11(0.33%)
GO:0044217	other organism part	11(0.33%)
GO:0030054	cell junction	19(0.58%)
GO:0099080	supramolecular complex	17(0.52%)
GO:0055044	symplast	11(0.33%)
GO:0044421	extracellular region part	3(0.09%)
GO:0009295	nucleoid	5(0.15%)
GO:0045202	synapse	2(0.06%)
GO:0019012	virion	2(0.06%)
GO:0044423	virion part	2(0.06%)
GO:0005488	binding	1574(47.87%)
GO:0003824	catalytic activity	1703(51.79%)
GO:0005215	transporter activity	168(5.11%)
GO:0001071	nucleic acid binding transcription factor activity	107(3.25%)
GO:0005198	structural molecule activity	172(5.23%)
GO:0098772	molecular function regulator	63(1.92%)
GO:0009055	electron carrier activity	16(0.49%)
GO:0016209	antioxidant activity	59(1.79%)
GO:0060089	molecular transducer activity	12(0.36%)
GO:0004871	signal transducer activity	15(0.46%)
GO:0000988	transcription factor activity, protein binding	19(0.58%)
GO:0045735	nutrient reservoir activity	13(0.40%)
GO:0090729	toxin activity	1(0.03%)
GO:0031386	protein tag	2(0.06%)
