# Supplementary material for: CmDOF18 positively regulates salinity tolerance in Chrysanthemum morifolium by activating the oxidoreductase system
Source: BMC Plant Biol. 2024 Apr 1;24:232. doi: 10.1186/s12870-024-04914-y (PMC10985857; doi:10.1186/s12870-024-04914-y)
Supplement: Supplementary file 4 — Supplementary Material 4 [file 12870_2024_4914_MOESM4_ESM.xlsx]

## Sheet: WT vs SRDX
Table S3 GO biological process terminology with significant enrichment of 3461 common differentially expressed genes shared in the pairwise comparisons of WT vs SRDX
GO ID	description	gene number (ratio)
GO:0008152	metabolic process	871(39.16%)
GO:0009987	cellular process	674(30.31%)
GO:0044699	single-organism process	662(29.77%)
GO:0065007	biological regulation	327(14.70%)
GO:0051179	localization	186( 8.36%)
GO:0050896	response to stimulus	233(10.48%)
GO:0071840	cellular component organization or biogenesis	96(4.32%)
GO:0032502	developmental process	50(2.25%)
GO:0023052	signaling	61(2.74%)
GO:0032501	multicellular organismal process	39(1.75%)
GO:0000003	reproduction	31(1.39%)
GO:0022414	reproductive process	31(1.39%)
GO:0051704	multi-organism process	27(1.21%)
GO:0098754	detoxification	35(1.57%)
GO:0002376	immune system process	5(0.22%)
GO:0040007	growth	6(0.27%)
GO:0048511	rhythmic process	1(0.04%)
GO:0001906	cell killing	2(0.09%)
GO:0016020	membrane	666(29.95%)
GO:0005623	cell	524(23.56%)
GO:0044464	cell part	523(23.52%)
GO:0044425	membrane part	579(26.03%)
GO:0043226	organelle	370(16.64%)
GO:0032991	macromolecular complex	86(3.87%)
GO:0044422	organelle part	109(4.90%)
GO:0005576	extracellular region	77(3.46%)
GO:0031974	membrane-enclosed lumen	22(0.99%)
GO:0044215	other organism	8(0.36%)
GO:0044217	other organism part	8(0.36%)
GO:0030054	cell junction	11(0.49%)
GO:0099080	supramolecular complex	10(0.45%)
GO:0055044	symplast	5(0.22%)
GO:0044421	extracellular region part	1(0.04%)
GO:0009295	nucleoid	1(0.04%)
GO:0005488	binding	1098(49.37%)
GO:0003824	catalytic activity	1220(54.86%)
GO:0005215	transporter activity	92(4.14%)
GO:0001071	nucleic acid binding transcription factor activity	68(3.06%)
GO:0005198	structural molecule activity	22(0.99%)
GO:0098772	molecular function regulator	49(2.20%)
GO:0009055	electron carrier activity	24(1.08%)
GO:0016209	antioxidant activity	32(1.44%)
GO:0060089	molecular transducer activity	20(0.90%)
GO:0004871	signal transducer activity	23(1.03%)
GO:0000988	transcription factor activity, protein binding	12(0.54%)
GO:0045735	nutrient reservoir activity	18(0.81%)
