# Supplementary material for: CmDOF18 positively regulates salinity tolerance in Chrysanthemum morifolium by activating the oxidoreductase system
Source: BMC Plant Biol. 2024 Apr 1;24:232. doi: 10.1186/s12870-024-04914-y (PMC10985857; doi:10.1186/s12870-024-04914-y)
Supplement: Supplementary file 5 — Supplementary Material 5 [file 12870_2024_4914_MOESM5_ESM.xlsx]

## Sheet: WT vs OE UP
Table S4 GO biological process terminology with significant enrichment of 2375 common up-regulated differentially expressed genes shared in the pairwise comparisons of WT vs OE
GO ID	description	gene number (ratio)
GO:0008152	metabolic process	650(42.85%)
GO:0009987	cellular process	518(34.15%)
GO:0044699	single-organism process	463(30.52%)
GO:0065007	biological regulation	186(12.26%)
GO:0051179	localization	120(7.91%)
GO:0050896	response to stimulus	151(9.95%)
GO:0071840	cellular component organization or biogenesis	91(6.00%)
GO:0032502	developmental process	45(2.97%)
GO:0023052	signaling	27(1.78%)
GO:0032501	multicellular organismal process	38(2.50%)
GO:0000003	reproduction	19(1.25%)
GO:0022414	reproductive process	19(1.25%)
GO:0051704	multi-organism process	21(1.38%)
GO:0098754	detoxification	17(1.12%)
GO:0002376	immune system process	3(0.20%)
GO:0040007	growth	6(0.40%)
GO:0040011	locomotion	6(0.40%)
GO:0048511	rhythmic process	3(0.20%)
GO:0007610	behavior	4(0.26%)
GO:0016020	membrane	409(26.96%)
GO:0005623	cell	403(26.57%)
GO:0044464	cell part	401(26.43%)
GO:0044425	membrane part	340(22.42%)
GO:0043226	organelle	282(18.59%)
GO:0032991	macromolecular complex	58(3.82%)
GO:0044422	organelle part	91(6.00%)
GO:0005576	extracellular region	28(1.85%)
GO:0031974	membrane-enclosed lumen	171.12(%)
GO:0044215	other organism	4(0.26%)
GO:0044217	other organism part	4(0.26%)
GO:0030054	cell junction	12(0.79%)
GO:0099080	supramolecular complex	14(0.92%)
GO:0055044	symplast	5(0.33%)
GO:0009295	nucleoid	5(0.33%)
GO:0045202	synapse	2(0.13%)
GO:0019012	virion	1(0.07%)
GO:0044423	virion part	1(0.07%)
GO:0005488	binding	758(49.97%)
GO:0003824	catalytic activity	889(58.60%)
GO:0005215	transporter activity	66(4.35%)
GO:0001071	nucleic acid binding transcription factor activity	34(2.24%)
GO:0005198	structural molecule activity	9(0.59%)
GO:0098772	molecular function regulator	27(1.78%)
GO:0009055	electron carrier activity	10(0.66%)
GO:0016209	antioxidant activity	16(1.05%)
GO:0060089	molecular transducer activity	4(0.26%)
GO:0004871	signal transducer activity	4(0.26%)
GO:0000988	transcription factor activity, protein binding	8(0.53%)
GO:0045735	nutrient reservoir activity	11(0.73%)
