# Supplementary material for: CmDOF18 positively regulates salinity tolerance in Chrysanthemum morifolium by activating the oxidoreductase system
Source: BMC Plant Biol. 2024 Apr 1;24:232. doi: 10.1186/s12870-024-04914-y (PMC10985857; doi:10.1186/s12870-024-04914-y)
Supplement: Supplementary file 6 — Supplementary Material 6 [file 12870_2024_4914_MOESM6_ESM.xlsx]

## Sheet: WT vs SRDX DOWN
Table S5 GO biological process terminology with significant enrichment of 1487 common down-regulated differentially expressed genes shared in the pairwise comparisons of WT vs SRDX
GO ID	description	gene number (ratio)
GO:0008152	metabolic process	345(35.42%)
GO:0009987	cellular process	306(31.42%)
GO:0044699	single-organism process	253(25.98%)
GO:0065007	biological regulation	177(18.17%)
GO:0051179	localization	92(9.45%)
GO:0050896	response to stimulus	112(11.50%)
GO:0071840	cellular component organization or biogenesis	47(4.83%)
GO:0032502	developmental process	16(1.64%)
GO:0023052	signaling	32(3.29%)
GO:0032501	multicellular organismal process	14(1.44%)
GO:0000003	reproduction	12(1.23%)
GO:0022414	reproductive process	12(1.23%)
GO:0051704	multi-organism process	17(1.75%)
GO:0098754	detoxification	21(2.16%)
GO:0002376	immune system process	3(0.31%)
GO:0001906	cell killing	2(0.21%)
GO:0016020	membrane	277(28.44%)
GO:0005623	cell	250(25.67%)
GO:0044464	cell part	250(25.67%)
GO:0044425	membrane part	245(25.15%)
GO:0043226	organelle	186(19.10%)
GO:0032991	macromolecular complex	37(3.80%)
GO:0044422	organelle part	47(4.83%)
GO:0005576	extracellular region	48(4.93%)
GO:0031974	membrane-enclosed lumen	7(0.72%)
GO:0044215	other organism	4(0.41%)
GO:0044217	other organism part	4(0.41%)
GO:0030054	cell junction	3(0.31%)
GO:0099080	supramolecular complex	3(0.31%)
GO:0055044	symplast	3(0.31%)
GO:0044421	extracellular region part	1(0.10%)
GO:0009295	nucleoid	1(0.10%)
GO:0005488	binding	490(50.31%)
GO:0003824	catalytic activity	469(48.15%)
GO:0005215	transporter activity	45(4.62%)
GO:0001071	nucleic acid binding transcription factor activity	47(4.83%)
GO:0005198	structural molecule activity	12(1.23%)
GO:0098772	molecular function regulator	27(2.77%)
GO:0009055	electron carrier activity	5(0.51%)
GO:0016209	antioxidant activity	21(2.16%)
GO:0060089	molecular transducer activity	10(1.03%)
GO:0004871	signal transducer activity	14(1.44%)
GO:0000988	transcription factor activity, protein binding	6(0.62%)
GO:0045735	nutrient reservoir activity	8(0.82%)
