# Supplementary material for: CmDOF18 positively regulates salinity tolerance in Chrysanthemum morifolium by activating the oxidoreductase system
Source: BMC Plant Biol. 2024 Apr 1;24:232. doi: 10.1186/s12870-024-04914-y (PMC10985857; doi:10.1186/s12870-024-04914-y)
Supplement: Supplementary file 7 — Supplementary Material 7 [file 12870_2024_4914_MOESM7_ESM.xlsx]

## Sheet: 25个差异基因
Table S6 FPKM, gene description and GO annotation of 25 overlapping differentially expressed genes
Gene id	FPKM																					Symbol	Description	GO_annotation	GO_second_level_annotation
	I-2-1	I-2-2	I-2-3	I-4-1	I-4-2	I-4-3	I-6-1	I-6-2	I-6-3	OX-1-1	OX-1-2	OX-1-3	OX-18-1	OX-18-2	OX-18-3	OX-21-1	OX-21-2	OX-21-3	WT-1	WT-2	WT-2
Chrysanthemum_x_morifolium_newGene_30507	22.3825	17.4266	43.4406	288.96	204.199	165.325	499.637	383.098	221.427	20.7925	25.0187	23.2176	46.3719	29.6222	136.461	295.764	185	365.341	95.3285	101.812	47.2137	CmKTI2L1	kunitz trypsin inhibitor 2-like [Helianthus annuus]	Molecular Function: endopeptidase inhibitor activity (GO:0004866);; Molecular Function: peptidase activity (GO:0008233);; Biological Process: negative regulation of endopeptidase activity (GO:0010951);;	biological process: biological regulation (GO:0065007);; molecular function: molecular function regulator (GO:0098772);; molecular function: catalytic activity (GO:0003824)
Chrysanthemum_x_morifolium_newGene_31147	0.270031	0.225038	0.196552	0.165339	0.278805	0.178215	0.171311	0.08908	0.076217	1.80206	2.59093	3.38843	1.66473	1.67148	1.15614	0.722423	0.629262	0.773207	0.623969	0.688919	0.508978	CmLOC1	uncharacterized protein LOC110870007 [Helianthus annuus]	--	--
Chrysanthemum_x_morifolium_newGene_36630	2.91424	0.132286	2.33999	23.0104	10.8481	4.16349	1.80121	1.98392	1.425	4.87815	1.63186	0.234521	4.06387	1.0294	5.4955	12.4886	17.301	13.1875	3.9136	3.15792	6.83555	CmCYP71A1	cytochrome P450 [Cynara cardunculus var. scolymus]	Molecular Function: monooxygenase activity (GO:0004497);; Molecular Function: iron ion binding (GO:0005506);; Cellular Component: integral component of membrane (GO:0016021);; Molecular Function: oxidoreductase activity, acting on paired donors, with incorporation or reduction of molecular oxygen (GO:0016705);; Molecular Function: heme binding (GO:0020037);; Biological Process: oxidation-reductio…	biological process: metabolic process (GO:0008152);; biological process: single-organism process (GO:0044699);; molecular function: catalytic activity (GO:0003824);; molecular function: binding (GO:0005488);; cellular component: membrane (GO:0016020);; cellular component: membrane part (GO:0044425)
evm.TU.scaffold_10346.5	4.83405	1.14897	3.51029	28.5392	10.954	6.32653	6.69398	4.41108	4.2808	5.78602	2.49225	1.57464	7.25893	1.71268	10.5499	21.2934	31.9995	22.4181	9.17986	10.0014	8.57433	CmABC1	ABC transporter, G1, P-loop containing nucleoside triphosphate hydrolase [Artemisia annua]	Molecular Function: ATP binding (GO:0005524);; Cellular Component: integral component of membrane (GO:0016021);; Molecular Function: ATPase activity (GO:0016887);;	molecular function: binding (GO:0005488);; cellular component: membrane (GO:0016020);; cellular component: membrane part (GO:0044425);; molecular function: catalytic activity (GO:0003824)
evm.TU.scaffold_1074.166	0.248512	0.071436	0.05411	1.56229	3.92784	6.74535	10.2043	5.94513	3.71359	0.41369	0.744967	0.591214	0.454058	0.824369	2.89582	5.78555	1.4332	7.00122	1.38116	1.15553	0.583439	CmEAP	eukaryotic aspartyl protease family protein [Artemisia annua]	Molecular Function: aspartic-type endopeptidase activity (GO:0004190);;	biological process: metabolic process (GO:0008152);; molecular function: catalytic activity (GO:0003824)
evm.TU.scaffold_10817.62	32.234	26.7423	60.6917	252.245	218.797	190.107	439.605	370.847	218.411	5.57428	6.21246	9.76086	42.3481	37.5797	153.562	266.218	197.811	359.374	130.302	123.936	58.9405	CmTPI1	kunitz family trypsin and protease inhibitor protein [Artemisia annua]	Molecular Function: endopeptidase inhibitor activity (GO:0004866);;	biological process: biological regulation (GO:0065007);; molecular function: molecular function regulator (GO:0098772)
evm.TU.scaffold_1085.109	1.97131	1.18441	2.91706	21.2282	6.18586	1.09839	6.384	1.21876	3.01389	1.95918	0.371385	0.425373	1.1406	1.06048	11.2693	10.3171	15.3248	11.123	5.36852	7.18678	4.16664	CmDXS1	1-deoxy-D-xylulose 5-phosphate synthase 2 [Artemisia annua]	Molecular Function: 1-deoxy-D-xylulose-5-phosphate synthase activity (GO:0008661);; Biological Process: terpenoid biosynthetic process (GO:0016114);;	molecular function: catalytic activity (GO:0003824);; biological process: metabolic process (GO:0008152);; biological process: cellular process (GO:0009987);; biological process: single-organism process (GO:0044699)
evm.TU.scaffold_118.554	1.4734	1.80458	2.22475	0.080459	0.692789	0.184972	0.924852	0.572985	1.41459	6.80729	4.63088	5.55527	1.85026	3.33967	0.902765	1.66211	1.31322	2.85386	2.84534	3.16293	1.64934	CmDREPP1	DREPP family [Artemisia annua]	Cellular Component: anchored component of plasma membrane (GO:0046658);;	cellular component: cell (GO:0005623);; cellular component: membrane (GO:0016020);; cellular component: membrane part (GO:0044425);; cellular component: cell part (GO:0044464)
evm.TU.scaffold_11826.43	7.44581	2.13379	4.27408	37.7927	23.9156	8.67962	2.71734	2.37499	3.69662	9.05933	3.9857	1.06967	3.10041	2.44997	19.8548	24.059	31.0661	28.7094	8.50016	13.2154	14.1089	CmCYP1	cytochrome P450 [Artemisia annua]	Molecular Function: monooxygenase activity (GO:0004497);; Molecular Function: iron ion binding (GO:0005506);; Molecular Function: oxidoreductase activity, acting on paired donors, with incorporation or reduction of molecular oxygen (GO:0016705);; Molecular Function: heme binding (GO:0020037);;	biological process: metabolic process (GO:0008152);; biological process: single-organism process (GO:0044699);; molecular function: catalytic activity (GO:0003824);; molecular function: binding (GO:0005488)
evm.TU.scaffold_11826.54	3.20199	0.823136	1.09248	10.8422	8.47606	3.28407	1.15686	0.489975	1.97527	5.16446	2.38246	0.925047	2.10558	0.770577	8.42587	8.4918	9.29063	11.2971	2.59439	3.45693	5.17042	CmCYP2	cytochrome P450 [Artemisia annua]	Molecular Function: monooxygenase activity (GO:0004497);; Molecular Function: iron ion binding (GO:0005506);; Molecular Function: oxidoreductase activity, acting on paired donors, with incorporation or reduction of molecular oxygen (GO:0016705);; Molecular Function: heme binding (GO:0020037);;	biological process: metabolic process (GO:0008152);; biological process: single-organism process (GO:0044699);; molecular function: catalytic activity (GO:0003824);; molecular function: binding (GO:0005488)
evm.TU.scaffold_1760.29	0.495937	0.150006	0.509734	10.8271	3.38781	1.10029	1.80536	0.970561	2.85914	0.379365	0.13177	0.12145	0.553014	0.244058	5.79949	9.81824	8.40527	9.55133	3.02686	4.56248	2.51952	CmADH1	alcohol dehydrogenase [Artemisia annua]	Molecular Function: oxidoreductase activity (GO:0016491);;	molecular function: catalytic activity (GO:0003824)
evm.TU.scaffold_1763.253	4.44029	23.0509	6.56677	721.298	461.412	627.75	100.484	55.9144	103.323	256.244	386.221	188.282	79.9827	108.255	155.179	121.215	100.125	283.693	91.5325	168.422	113.284	CmLTP1	lipid transfer protein 3 [Artemisia annua]	Biological Process: lipid transport (GO:0006869);; Molecular Function: lipid binding (GO:0008289);;	biological process: single-organism process (GO:0044699);; biological process: localization (GO:0051179);; molecular function: binding (GO:0005488)
evm.TU.scaffold_206.166	0.507332	0.028635	0.500988	5.9852	1.79352	1.14122	0.544875	0.940144	0.54367	1.11565	0.033461	0	0.924032	0.42845	2.24273	4.35021	6.59884	4.68325	1.80232	2.0369	1.76889	CmABC2	ABC transporter, G1, P-loop containing nucleoside triphosphate hydrolase [Artemisia annua]	Molecular Function: ATP binding (GO:0005524);; Cellular Component: integral component of membrane (GO:0016021);; Molecular Function: ATPase activity (GO:0016887);;	molecular function: binding (GO:0005488);; cellular component: membrane (GO:0016020);; cellular component: membrane part (GO:0044425);; molecular function: catalytic activity (GO:0003824)
evm.TU.scaffold_2310.31	14.3428	10.7045	12.3614	61.1844	45.8778	33.8216	50.0753	33.725	31.1282	42.2137	42.4641	32.743	52.6548	51.9493	65.0418	92.8942	97.7798	93.7862	34.4072	33.6742	40.9777	CmCCR2L1	cinnamoyl-CoA reductase 2-like [Cynara cardunculus var. scolymus]	Molecular Function: catalytic activity (GO:0003824);; Molecular Function: coenzyme binding (GO:0050662);;	molecular function: catalytic activity (GO:0003824);; molecular function: binding (GO:0005488)
evm.TU.scaffold_3337.47	0.857073	0.653232	0.500207	2.50856	2.5127	2.65183	4.4879	3.90892	2.49357	3.82381	4.05306	5.64018	2.391	2.75719	5.60508	6.11541	6.19997	9.98309	2.62725	3.64384	1.16171	CmERF110	ethylene-responsive transcription factor ERF110 [Helianthus annuus]	Molecular Function: DNA binding (GO:0003677);; Molecular Function: transcription factor activity, sequence-specific DNA binding (GO:0003700);; Cellular Component: nucleus (GO:0005634);;	molecular function: binding (GO:0005488);; biological process: biological regulation (GO:0065007);; molecular function: nucleic acid binding transcription factor activity (GO:0001071);; cellular component: cell (GO:0005623);; cellular component: organelle (GO:0043226);; cellular component: cell part (GO:0044464)
evm.TU.scaffold_415.39	23.0835	17.1022	34.6533	141.118	115.19	108.621	263.212	232.791	149.312	6.24598	7.45841	8.33623	32.2888	26.5677	100.101	151.643	105.268	184.479	73.4821	79.974	43.5907	CmTPI2	kunitz family trypsin and protease inhibitor protein [Artemisia annua]	Molecular Function: endopeptidase inhibitor activity (GO:0004866);;	biological process: biological regulation (GO:0065007);; molecular function: molecular function regulator (GO:0098772)
evm.TU.scaffold_460.444	0.246605	0.067959	2.49462	4.27288	1.78641	0.147762	0.113603	0.028115	0.277548	0.197039	0.077881	0	0.153834	0.062137	2.39823	2.4965	3.31416	3.75284	0.955015	1.6929	1.61627	CmCYP3	cytochrome P450 [Artemisia annua]	Molecular Function: monooxygenase activity (GO:0004497);; Molecular Function: iron ion binding (GO:0005506);; Molecular Function: oxidoreductase activity, acting on paired donors, with incorporation or reduction of molecular oxygen (GO:0016705);; Molecular Function: heme binding (GO:0020037);;	biological process: metabolic process (GO:0008152);; biological process: single-organism process (GO:0044699);; molecular function: catalytic activity (GO:0003824);; molecular function: binding (GO:0005488)
evm.TU.scaffold_4891.8	7.03773	9.34032	2.61933	21.4741	43.3248	24.4215	1.38748	1.58161	2.52263	33.1458	40.9179	14.6139	6.01646	15.4408	7.34047	4.13684	5.12767	11.0479	7.64435	4.94837	3.02883	CmABP19A1	auxin-binding protein ABP19a [Artemisia annua]	Cellular Component: cell wall (GO:0005618);; Molecular Function: manganese ion binding (GO:0030145);; Molecular Function: nutrient reservoir activity (GO:0045735);; Cellular Component: apoplast (GO:0048046);;	cellular component: cell (GO:0005623);; cellular component: cell part (GO:0044464);; molecular function: binding (GO:0005488);; molecular function: nutrient reservoir activity (GO:0045735);; cellular component: extracellular region (GO:0005576)
evm.TU.scaffold_4891.9	4.434	5.19718	2.54126	16.0645	29.4823	15.5577	1.25977	0.80096	2.19669	16.1935	19.8733	6.73918	3.93092	7.84206	3.35988	2.04356	1.9594	8.23581	4.68103	4.09641	3.10905	CmABP19A2	auxin-binding protein ABP19a [Artemisia annua]	Cellular Component: cell wall (GO:0005618);; Molecular Function: manganese ion binding (GO:0030145);; Molecular Function: nutrient reservoir activity (GO:0045735);; Cellular Component: apoplast (GO:0048046);;	cellular component: cell (GO:0005623);; cellular component: cell part (GO:0044464);; molecular function: binding (GO:0005488);; molecular function: nutrient reservoir activity (GO:0045735);; cellular component: extracellular region (GO:0005576)
evm.TU.scaffold_6220.114	0.370114	0.176575	0.37387	1.27676	0.939339	1.10394	2.48351	1.48034	0.963281	0.996582	2.06452	1.25461	1.1771	0.795473	2.50789	2.9535	2.66214	3.50817	1.02435	1.82722	0.609362	CmAP2.1	unnamed protein product [Lactuca saligna]	Molecular Function: DNA binding (GO:0003677);; Molecular Function: transcription factor activity, sequence-specific DNA binding (GO:0003700);; Cellular Component: nucleus (GO:0005634);;	molecular function: binding (GO:0005488);; biological process: biological regulation (GO:0065007);; molecular function: nucleic acid binding transcription factor activity (GO:0001071);; cellular component: cell (GO:0005623);; cellular component: organelle (GO:0043226);; cellular component: cell part (GO:0044464)
evm.TU.scaffold_6916.123	12.1986	18.3152	4.50946	41.05	80.2438	46.1863	1.93329	2.59264	4.1801	59.2588	80.5575	25.3223	11.437	33.7804	14.3023	7.07999	8.3512	18.7933	12.5897	7.79345	5.11901	CmABP19A3	auxin-binding protein ABP19a [Artemisia annua]	Cellular Component: cell wall (GO:0005618);; Molecular Function: manganese ion binding (GO:0030145);; Molecular Function: nutrient reservoir activity (GO:0045735);; Cellular Component: apoplast (GO:0048046);;	cellular component: cell (GO:0005623);; cellular component: cell part (GO:0044464);; molecular function: binding (GO:0005488);; molecular function: nutrient reservoir activity (GO:0045735);; cellular component: extracellular region (GO:0005576)
evm.TU.scaffold_704.302	10.5122	13.1258	4.83893	41.4476	66.0373	40.3228	2.06438	1.3961	4.44099	39.0581	45.5141	24.0923	8.6613	23.8716	5.47482	2.87046	5.34867	17.7153	15.6537	6.97156	5.24674	CmABP19A4	auxin-binding protein ABP19a [Artemisia annua]	Cellular Component: cell wall (GO:0005618);; Molecular Function: manganese ion binding (GO:0030145);; Molecular Function: nutrient reservoir activity (GO:0045735);; Cellular Component: apoplast (GO:0048046);;	cellular component: cell (GO:0005623);; cellular component: cell part (GO:0044464);; molecular function: binding (GO:0005488);; molecular function: nutrient reservoir activity (GO:0045735);; cellular component: extracellular region (GO:0005576)
evm.TU.scaffold_704.304	13.2965	20.0521	3.62397	43.5967	79.165	51.6973	2.02051	2.30795	3.10699	64.6051	81.1135	37.0323	11.7422	32.0948	15.3937	9.30333	9.31593	19.1144	12.4711	10.5289	6.40272	CmABP19A5	auxin-binding protein ABP19a [Artemisia annua]	Cellular Component: cell wall (GO:0005618);; Molecular Function: manganese ion binding (GO:0030145);; Molecular Function: nutrient reservoir activity (GO:0045735);; Cellular Component: apoplast (GO:0048046);;	cellular component: cell (GO:0005623);; cellular component: cell part (GO:0044464);; molecular function: binding (GO:0005488);; molecular function: nutrient reservoir activity (GO:0045735);; cellular component: extracellular region (GO:0005576)
evm.TU.scaffold_7329.167	12.9773	2.25524	17.4491	63.0665	30.8143	9.29493	7.79661	5.11769	9.3194	7.75442	1.878	1.62034	8.84024	6.05497	30.3139	54.1031	65.2674	72.847	15.1472	19.0178	17.8491	CmLOX1	lipoxygenase [Artemisia annua]	Molecular Function: oxidoreductase activity, acting on single donors with incorporation of molecular oxygen, incorporation of two atoms of oxygen (GO:0016702);; Biological Process: oxylipin biosynthetic process (GO:0031408);; Molecular Function: metal ion binding (GO:0046872);;	biological process: metabolic process (GO:0008152);; biological process: single-organism process (GO:0044699);; molecular function: catalytic activity (GO:0003824);; biological process: cellular process (GO:0009987);; molecular function: binding (GO:0005488)
evm.TU.scaffold_821.78	3.48398	5.71992	1.20039	6.28597	7.36423	3.28274	0.452583	0.270732	0.498885	6.0297	3.41015	1.27156	2.78091	7.92172	3.38408	7.31794	6.91376	5.58369	1.56139	2.31493	1.79351	CmDC2.15	hypothetical protein CTI12_AA176020 [Artemisia annua]	Cellular Component: integral component of membrane (GO:0016021);;	cellular component: membrane (GO:0016020);; cellular component: membrane part (GO:0044425)
